# Supplementary material for: Metabolic Effects of Testosterone Replacement Therapy in Men with Functional Secondary Hypogonadism, Obesity and Type 2 Diabetes or Metabolic Syndrome: A Systematic Review
Source: Med Sci (Basel). 2026 Jul 22;14(3):418. doi: 10.3390/medsci14030418 (PMC13414107; doi:10.3390/medsci14030418)
Supplement: Supplementary file 1 [file medsci-14-00418-s001.zip]

Archive with 1 entries (1 files):
- medsci-4412944-supplementary.pdf
